# Supplementary material for: Technical note: SpekPy Web—online x‐ray spectrum calculations using an interface to the SpekPy toolkit
Source: J Appl Clin Med Phys. 2024 Feb 16;25(3):e14301. doi: 10.1002/acm2.14301 (PMC10929988; doi:10.1002/acm2.14301)
Supplement: Supplementary file 1 — Supporting Information [file ACM2-25-e14301-s001.py]

import requests as req


# Input parameters to the spectrum calculation.
# from Kessler C, Burns DT. Measuring conditions and uncertainties for the comparison and calibration of national dosimetric standards at the BIPM—BIPM Report 18/06.
param_table = {
    "30":  {"anode_material": "W", "anode_angle": 20., "kv": 30,  "be_mm": 3.0, "al_mm": 0.208, "cu_mm": 0.000, "mo_mm": 0.00, "air_mm": 500, "ref_hvl_al": 0.169, "ref_hvl_cu": None},
    "25":  {"anode_material": "W", "anode_angle": 20., "kv": 25,  "be_mm": 3.0, "al_mm": 0.372, "cu_mm": 0.000, "mo_mm": 0.00, "air_mm": 500, "ref_hvl_al": 0.242, "ref_hvl_cu": None},
    "50b": {"anode_material": "W", "anode_angle": 20., "kv": 50,  "be_mm": 3.0, "al_mm": 1.008, "cu_mm": 0.000, "mo_mm": 0.00, "air_mm": 500, "ref_hvl_al": 1.017, "ref_hvl_cu": None},
    "50a": {"anode_material": "W", "anode_angle": 20., "kv": 50,  "be_mm": 3.0, "al_mm": 3.989, "cu_mm": 0.000, "mo_mm": 0.00, "air_mm": 500, "ref_hvl_al": 2.262, "ref_hvl_cu": None},
    "23M": {"anode_material": "W", "anode_angle": 20., "kv": 23,  "be_mm": 3.0, "al_mm": 0.000, "cu_mm": 0.000, "mo_mm": 0.06, "air_mm": 500, "ref_hvl_al": 0.332, "ref_hvl_cu": None},
    "25M": {"anode_material": "W", "anode_angle": 20., "kv": 25,  "be_mm": 3.0, "al_mm": 0.000, "cu_mm": 0.000, "mo_mm": 0.06, "air_mm": 500, "ref_hvl_al": 0.342, "ref_hvl_cu": None},
    "28M": {"anode_material": "W", "anode_angle": 20., "kv": 28,  "be_mm": 3.0, "al_mm": 0.000, "cu_mm": 0.000, "mo_mm": 0.06, "air_mm": 500, "ref_hvl_al": 0.355, "ref_hvl_cu": None},
    "30M": {"anode_material": "W", "anode_angle": 20., "kv": 30,  "be_mm": 3.0, "al_mm": 0.000, "cu_mm": 0.000, "mo_mm": 0.06, "air_mm": 500, "ref_hvl_al": 0.364, "ref_hvl_cu": None},
    "35M": {"anode_material": "W", "anode_angle": 20., "kv": 35,  "be_mm": 3.0, "al_mm": 0.000, "cu_mm": 0.000, "mo_mm": 0.06, "air_mm": 500, "ref_hvl_al": 0.388, "ref_hvl_cu": None},
    "40M": {"anode_material": "W", "anode_angle": 20., "kv": 40,  "be_mm": 3.0, "al_mm": 0.000, "cu_mm": 0.000, "mo_mm": 0.06, "air_mm": 500, "ref_hvl_al": 0.417, "ref_hvl_cu": None},
    "50M": {"anode_material": "W", "anode_angle": 20., "kv": 50,  "be_mm": 3.0, "al_mm": 0.000, "cu_mm": 0.000, "mo_mm": 0.06, "air_mm": 500, "ref_hvl_al": 0.489, "ref_hvl_cu": None},
    "100": {"anode_material": "W", "anode_angle": 20., "kv": 100, "be_mm": 3.0, "al_mm": 3.431, "cu_mm": 0.000, "mo_mm": 0.00, "air_mm": 1130, "ref_hvl_al": 4.03, "ref_hvl_cu": 0.149},
    "135": {"anode_material": "W", "anode_angle": 20., "kv": 135, "be_mm": 3.0, "al_mm": 2.228, "cu_mm": 0.232, "mo_mm": 0.00, "air_mm": 1130, "ref_hvl_al": None, "ref_hvl_cu": 0.489},
    "180": {"anode_material": "W", "anode_angle": 20., "kv": 180, "be_mm": 3.0, "al_mm": 2.228, "cu_mm": 0.485, "mo_mm": 0.00, "air_mm": 1130, "ref_hvl_al": None, "ref_hvl_cu": 0.977},
    "250": {"anode_material": "W", "anode_angle": 20., "kv": 250, "be_mm": 3.0, "al_mm": 2.228, "cu_mm": 1.570, "mo_mm": 0.00, "air_mm": 1130, "ref_hvl_al": None, "ref_hvl_cu": 2.484}}


# Implementation of the SpekPy Web API.
# See https://spekpy.smile.ki.se/api/docs/ for details about the API.
def create_request_json(*, anode_angle, anode_material, kv, be_mm, al_mm, cu_mm, mo_mm, air_mm, **_):
    return {
        "anode_angle": anode_angle,
        "att_data": "pene",
        "bremsstrahlung": True,
        "char_xray": True,
        "energy_bin": 0.5,
        "filtration_table": [
            ["Be", be_mm],
            ["Al", al_mm],
            ["Cu", cu_mm],
            ["Mo", mo_mm],
            ["Air", air_mm]],
        "kv": kv,
        "mas": 1,
        "physics": "kqp",
        "target_material": anode_material,
        "x": 0,
        "y": 0,
        "z": 100}


# Use the requests package to send a request and retrieve the result.
# See https://requests.readthedocs.io/en/latest/ for documentation about the requests package.
def request_spectrum_calc(request_json):
    calc_url = r'https://spekpy.smile.ki.se/api/calculate-spectrum/'
    response = req.post(calc_url, json=request_json)
    http_status_ok = 200

    if response.status_code != http_status_ok:
        raise Exception(f'Could not calculate spectrum. Http status: {response.status_code}.')
    
    return response.json()


# Calculate all spectra, HVLs, etc. corresponding to the parameters in "param_table".
results = {name: request_spectrum_calc(create_request_json(**params)) for name, params in param_table.items()}

diff_al = {name: (result['al_hvl1']/param_table[name]['ref_hvl_al'] - 1) * 100 for name, result in results.items() if param_table[name]['ref_hvl_al']}
diff_cu = {name: (result['cu_hvl1']/param_table[name]['ref_hvl_cu'] - 1) * 100 for name, result in results.items() if param_table[name]['ref_hvl_cu']}
